# Supplementary material for: Prognosis of Cirrhotic Patients After Osteoporotic Femoral Neck Fracture
Source: J Clin Med. 2024 Nov 7;13(22):6701. doi: 10.3390/jcm13226701 (PMC11595005; doi:10.3390/jcm13226701)
Supplement: Supplementary file 1 [file jcm-13-06701-s001.zip]

Archive with 1 entries (1 files):
- jcm-3261494-supplementary.pdf
